# Supplementary material for: The Ketamine Analogue Methoxetamine and 3- and 4-Methoxy Analogues of Phencyclidine Are High Affinity and Selective Ligands for the Glutamate NMDA Receptor
Source: PLoS One. 2013 Mar 19;8(3):e59334. doi: 10.1371/journal.pone.0059334 (PMC3602154; doi:10.1371/journal.pone.0059334)
Supplement: Table S1 — Ki values for ketamine, methoxetamine, phencyclidine and analogues. (XLSX) [file pone.0059334.s001.xlsx]

## Sheet: Sheet1
CMPD	PI		5-HT1A	5-HT1B	5-HT1D	5-ht1e	5-HT2A	5-HT2B	5-HT2C	5-HT3	5-ht5a	5-HT6	5-HT7	A2B2	A2B4	A3B2	A3B4	A4B2	A4B2**	A4B4	Alpha1A	Alpha1B	Alpha1D	Alpha2A	Alpha2B	Alpha2C	B2	Beta1	Beta2	Beta3	BZP Rat Brain Site	CB1	CB2	D1	D2	D3	D4	D5	DAT	DOR	GABAA	GABAB	H1	H2	H3	H4	KOR	M1	M2
21104	Iversen (MUL)		10000	10000	10000	10000	10000	10000	10000	10000	10000	10000	10000	10000	10000	10000	10000	10000	10000	10000	10000	10000	10000	10000	10000	10000	10000	10000	10000	10000	10000	10000	10000	10000	10000	10000	10000	10000	10000	10000	10000	10000	10000	10000	10000	10000	10000	10000	10000
21236	Iversen (MUL)		10000	10000	10000	10000	10000	10000	10000	10000	10000	10000	10000	10000	10000	10000	10000	10000	10000	10000	10000	10000	10000	10000	10000	10000	10000	10000	10000	10000	10000	10000	10000	10000	10000	10000	10000	10000	10000	10000	10000	10000	2960	10000	10000	10000	10000	10000	10000
22592	Iversen		10000	10000	10000	10000	10000	10000	10000	10000	10000	10000	10000	10000	10000	10000	10000	10000	10000	10000	10000	10000	10000	964	10000	10000	10000	10000	10000	10000	10000	10000	10000	10000	10000	10000	10000	10000	743	10000	10000	10000	10000	2097	10000	10000	10000	10000	10000
[truncated: 10 more columns]
